# Supplementary material for: On the Origin of the Blue Color in The Iodine/Iodide/Starch Supramolecular Complex
Source: Molecules. 2022 Dec 16;27(24):8974. doi: 10.3390/molecules27248974 (PMC9784209; doi:10.3390/molecules27248974)
Supplement: Supplementary file 1 [file molecules-27-08974-s001.zip]

Archive with 1 entries (1 files):
- molecules-2075125-supplementary.pdf
